# Supplementary material for: Pushing the limits – two new species of Pteromalus (Hymenoptera, Chalcidoidea, Pteromalidae) from Central Europe with remarkable morphology
Source: Zookeys. 2015 Jul 22;(514):43–72. doi: 10.3897/zookeys.514.9910 (PMC4525024; doi:10.3897/zookeys.514.9910)
Supplement: XML Treatment for Pteromalus briani [file zookeys.514.9910-treatment1.xml]

<!DOCTYPE tp:taxon-treatment
  PUBLIC "-//TaxonX//DTD Taxonomic Treatment Publishing DTD v0 20100105//EN" "tax-treatment-NSO.dtd">
<tp:taxon-treatment xmlns:tp="http://www.plazi.org/taxpub"><tp:treatment-meta><kwd-group><label>Taxon classification</label><kwd><named-content content-type="kingdom">Animalia</named-content></kwd><kwd><named-content content-type="order">Hymenoptera</named-content></kwd><kwd><named-content content-type="family">Pteromalidae</named-content></kwd></kwd-group><mixed-citation publication-type="journal"><person-group><name><surname>Baur</surname><given-names>Hannes</given-names></name></person-group><article-title>Pushing the limits – two new species of <italic><tp:taxon-name><tp:taxon-name-part taxon-name-part-type="genus">Pteromalus</tp:taxon-name-part></tp:taxon-name></italic> (<tp:taxon-name><tp:taxon-name-part taxon-name-part-type="order">Hymenoptera</tp:taxon-name-part></tp:taxon-name>, <tp:taxon-name><tp:taxon-name-part taxon-name-part-type="superfamily">Chalcidoidea</tp:taxon-name-part></tp:taxon-name>, <tp:taxon-name><tp:taxon-name-part taxon-name-part-type="family">Pteromalidae</tp:taxon-name-part></tp:taxon-name>) from Central Europe with remarkable morphology</article-title><source>Zookeys</source><day>22</day><month>7</month><year>2015</year><volume>2015</volume><issue>514</issue><fpage>43</fpage><lpage>72</lpage><pub-id pub-id-type="doi">10.3897/zookeys.514.9910</pub-id></mixed-citation></tp:treatment-meta><tp:nomenclature><tp:taxon-name>
                        <tp:taxon-name-part taxon-name-part-type="genus">Pteromalus</tp:taxon-name-part>
                        <tp:taxon-name-part taxon-name-part-type="species">briani</tp:taxon-name-part>
                        <object-id xmlns:xlink="http://www.w3.org/1999/xlink" content-type="zoobank" xlink:type="simple">http://zoobank.org/58D10F28-31F6-4E6C-AC8C-90FFBDA10ADC</object-id>
                    </tp:taxon-name><tp:taxon-status xmlns:xlink="http://www.w3.org/1999/xlink" xlink:type="simple">sp. n.</tp:taxon-status><xref ref-type="fig" rid="F1">Figs 1</xref><xref ref-type="fig" rid="F2">, 2A, B</xref></tp:nomenclature><tp:treatment-sec sec-type="type material"><title>Type material.</title><p>Holotype ♀ Switzerland, Canton Bern, Köniz, Niederwangen, 570 m, <named-content xmlns:xlink="http://www.w3.org/1999/xlink" content-type="dwc:verbatimCoordinates" xlink:type="simple">46.92361°N, 7.37266°E</named-content>, leg. Jacqueline Grosjean, 28-ii-2004, ex pupa 16-iii-2004, host <italic><tp:taxon-name><tp:taxon-name-part taxon-name-part-type="genus">Vanessa</tp:taxon-name-part> <tp:taxon-name-part taxon-name-part-type="species">atalanta</tp:taxon-name-part></tp:taxon-name></italic> (Linnaeus, 1758) (<tp:taxon-name><tp:taxon-name-part taxon-name-part-type="order">Lepidoptera</tp:taxon-name-part></tp:taxon-name>: <tp:taxon-name><tp:taxon-name-part taxon-name-part-type="family">Nymphalidae</tp:taxon-name-part></tp:taxon-name>), deposited in NMBE (Baur 2129). The host pupa was collected in sheltered cavity of a pedestrian underpass beneath the highway and railway line in Niederwangen. Paratypes 46 ♀ 2 ♂, emerging from the same host pupa as the holotype, deposited in: 2 ♀ BMNH, 2 ♀ CNC, 2 ♀ ETHZ, 5 ♀ JGC, 2 ♀ LUZN, 2 ♀ MHNG, 2 ♀ NHMV, 19 ♀ (Baur 2408, 2414, 2416, 2418–2421, 2423–2426) 2 ♂ (Baur 2139, 2415) NMBE, 2 ♀ SMNS, 2 ♀ UCR, 2 ♀ USNM, 2 ♀ VVC, 2 ♀ ZFMK. Paratypes 6 ♀ Switzerland, Canton Bern, Reichenbach, Kien, 560 m, <named-content xmlns:xlink="http://www.w3.org/1999/xlink" content-type="dwc:verbatimCoordinates" xlink:type="simple">46.6132°N, 7.6854°E</named-content>, v-2008, leg. Rahel Schnidrig, reared from pupa of <italic><tp:taxon-name><tp:taxon-name-part taxon-name-part-type="genus">Aglais</tp:taxon-name-part> <tp:taxon-name-part taxon-name-part-type="species">urticae</tp:taxon-name-part></tp:taxon-name></italic> (Linnaeus, 1758) (<tp:taxon-name><tp:taxon-name-part taxon-name-part-type="order">Lepidoptera</tp:taxon-name-part></tp:taxon-name>: <tp:taxon-name><tp:taxon-name-part taxon-name-part-type="family">Nymphalidae</tp:taxon-name-part></tp:taxon-name>), deposited in: 1 ♀ CNC, 5 ♀ NMBE. According to Schnidrig (pers. comm.), the host was collected as a larva (size about 2.5 mm) and afterwards reared under protected conditions. A total of 40–50 specimens emerged from the pupa but only the paratypes were preserved.</p></tp:treatment-sec><tp:treatment-sec sec-type="Description, female"><title>Description, female.</title><p><italic>Color</italic>: Head and mesosoma: green to blue-green with metallic luster; setae on head and mesosoma: whitish, inconspicuous; tegula: testaceous; setae on callus of propodeum: whitish.</p><p>Scape: testaceous; pedicel: testaceous, slightly infuscate dorsally; flagellum: brown.</p><p>Fore wing: hyaline; fore wing venation: testaceous; setae on fore wing: fuscous; hind wing: hyaline.</p><p>Coxae: green; trochanters: testaceous; femora: testaceous; tibiae: testaceous; tarsi: testaceous with fifth segment slightly infuscate; pretarsi: slightly infuscate.</p><p>Petiole: green with purplish tinge; gaster: green; gastral terga: one to five with strong purplish tinge.</p><p><italic>Sculpture</italic>: Head in frontal view: finely reticulate with relatively high dividing septa; clypeus: finely striate (Fig. <xref ref-type="fig" rid="F1">1A</xref>); area between clypeus and malar sulcus: meshes of reticulation conspicuously enlarged (Fig. <xref ref-type="fig" rid="F1">1A</xref>).</p><fig id="F1" position="float" orientation="portrait"><label>Figure 1.</label><caption><p><bold>A</bold>, <bold>D</bold>, <bold>G</bold> <italic><tp:taxon-name><tp:taxon-name-part taxon-name-part-type="genus">Pteromalus</tp:taxon-name-part> <tp:taxon-name-part taxon-name-part-type="species">briani</tp:taxon-name-part></tp:taxon-name></italic> sp. n. holotype ♀, <bold>B</bold>, <bold>C</bold>, <bold>E</bold>, <bold>F</bold>, <bold>H</bold> paratype ♀. <bold>A</bold> gena, anterolateral view <bold>B</bold> head, dorsal view <bold>C</bold> left antenna, outer aspect <bold>D</bold> mesoscutum, dorsal view <bold>E</bold> fore wing venation <bold>F</bold> left metatibia, outer aspect <bold>G</bold> propodeum, dorsal view <bold>H</bold> gaster, dorsal view. Arrows mark important character states; scale bars 0.5 mm.</p></caption><graphic xmlns:xlink="http://www.w3.org/1999/xlink" xlink:href="zookeys-514-043-g001.jpg" position="float" orientation="portrait" xlink:type="simple" id="oo_47747.jpg"/></fig><p>Mesoscutum: finely reticulate, meshes rather high, areoles small and only moderately enlarged in posterior part of sclerite (Fig. <xref ref-type="fig" rid="F1">1D</xref>); scutellum: reticulate, meshes about as strong and coarse as on posterior part of mesoscutum, but with a narrow band of smaller areoles in anterior half of median longitudinal line; frenum: reticulate, meshes of similar size to those on scutellum; axilla: reticulate, about as strong as on central part of scutellum; prepectus upper triangular area: reticulate; upper mesepimeron: anteriorly smooth, posterior corner distinctly alutaceous; upper mesepisternum: reticulate, about as strong as on mesoscutum; metapleuron: reticulate, about as strong as on mesepisternum.</p><p>Pro- and mesocoxa: finely alutaceous, metacoxa: finely reticulate.</p><p>Median area of propodeum: evenly reticulate, as strong as on mesoscutum (Fig. <xref ref-type="fig" rid="F1">1G</xref>); inner corner of anterior plica: with a depression, weakly reticulate; nucha: reticulate, as strong as on median area of propodeum; callus of propodeum: reticulate; paraspiracular sulcus: reticulate with few transverse costulae.</p><p>Petiole in dorsal view: smooth; gastral terga: smooth and shining, sixth tergum and syntergum alutaceous (Fig. <xref ref-type="fig" rid="F1">1H</xref>).</p><p><italic>Shape and structure</italic>: Head in frontal view: subtrapezoid; gena in frontal view: rounded; temple in dorsal view: obtuse (Fig. <xref ref-type="fig" rid="F1">1B</xref>); forming an angle with occiput of: 120 degrees; occipital carina: absent; torulus position with respect to lower ocular line: distinctly above; lower face in lateral view: flat, receding with respect to upper face: weakly, forming an angle of: 35 degrees; scrobe: narrow, rather shallow; malar sulcus: superficial, but traceable; clypeus, anterior margin: widely and shallowly emarginate, without a slight depression above emarginate edge; gena near mouth: terete; tentorial pit: distinctly visible (Fig. <xref ref-type="fig" rid="F1">1A</xref>); mouth extension: not conspicuously enlarged; mandibular formula: 4-4.</p><p>Antenna (Fig. <xref ref-type="fig" rid="F1">1C</xref>). Antennal formula: 11263; scape reaching: distinctly above level of vertex; flagellum: filiform; first anellus: strongly transverse; second anellus: strongly transverse; first funicular segment: cylindrical; setae on flagellum: moderately thickly clothed with setae standing out at an angle of 30 degrees, length of setae less than half the breadth of flagellar segments; number of rows of longitudinal sensilla on first funicular segment: 2, on sixth: 1–2.</p><p>Mesosoma in lateral view: moderately strongly bent; propodeum in lateral view sloping with respect to dorsal plane of mesoscutum and scutellum at an angle of: 45 degrees; pronotum breadth with respect to mesoscutum breadth: distinctly narrower; pronotum collar: horizontal, well defined, its length with respect to mesoscutum length: one sixth, its anterior margin: rounded edge; pronotum posterior margin: thin, shiny strip; notaulus: extremely superficial, hardly traceable, reaching: about half along mesoscutum (Fig. <xref ref-type="fig" rid="F1">1D</xref>); scutellum in lateral view: moderately convex; scutellum in posterior view: moderately convex; scutellum posterior margin projection: level of anterior margin of dorsellum; scutellum posterior margin in posterior view: narrowly emarginate in the middle; frenal line: finely indicated, especially on sides; prepectus upper triangular area: not separated by oblique carina; upper mesepimeron: strongly narrowing below, not reaching base of mesopleuron; propodeum (Fig. <xref ref-type="fig" rid="F1">1G</xref>): anterior plica: bent inwards in anterior two fifths and strong; posterior plica: present, joining or almost joining anterior plica; orientation of posterior plicae: almost parallel; median carina of propodeum: weakly indicated, irregular; nucha: elevated but not clearly differentiated from median area of propodeum; spiracle: oval, size: small, separated from anterior margin of propodeum by: shortest diameter; callus pilosity: numerous long setae; paraspiracular sulcus: narrow and deep.</p><p>Fore wing (Fig. <xref ref-type="fig" rid="F1">1E</xref>). Fore wing apex with respect to apex of gaster when folded back: distinctly exceeding; basal cell number of setae: 7; basal setal line: complete, with: 6 setae; cubital setal line: incomplete, with: 4 setae; costal cell pilosity on dorsal side: bare; costal cell pilosity on lower side: with numerous setae in distal half and a complete setal line extending to base; speculum on upper side: bare, widely open below; fore wing disc: rather thickly pilose; marginal setae: present, short; stigma: subcircular, small; uncus: short.</p><p>Femora: moderately slender; metatibia: quite abruptly expanded before the middle (Fig. <xref ref-type="fig" rid="F1">1F</xref>); metacoxa pilosity, dorsally: bare.</p><p>Petiole in dorsal view: conical, in ventral view: open; gaster in dorsal view: ovate, obtusely pointed (Fig. <xref ref-type="fig" rid="F1">1G</xref>); gastral terga: weakly sunken; posterior margin of first gastral tergum: slightly curved backwards medially; first gastral tergum reaching: two fifths of gaster; tip of hypopygium reaching: slightly beyond middle of gaster; ovipositor sheath: slightly protruding.</p><p><italic>Length and body ratios</italic>: Body length: 2.3–2.9 mm; mesoscutum breadth: 591–806 µm.</p><p>Head breadth to height: 1.2–1.41; head breadth to length: 2.02–2.08; head breadth to mesoscutum breadth: 1.26–1.34; lower face height to head height: 0.5–0.58; POL to OOL: 0.76–0.87; eye height to breadth: 1.3–1.36; eye distance to height: 1.74–1.88; temple length to eye length: 0.35–0.44; malar space to eye height: 0.68–0.76.</p><p>Pedicel plus flagellum length to head breadth: 0.72–0.87; scape length to eye height: 0.99–1.04; scape length to breadth: 5.24–5.82; pedicel length to breadth: 1.22–1.54; pedicel length to first funicular segment length: 0.84–1.13; first funicular segment length to breadth: 0.91–1.33; sixth funicular segment length to breadth: 0.85–1.04; first funicular segment breadth to clava breadth: 0.85–1.06; clava length to breadth: 2.01–2.57.</p><p>Mesosoma length to mesoscutum breadth: 1.5–1.6; mesoscutum breadth to length: 1.57–1.76; mesoscutum length to scutellum length: 1.03–1.1; propodeum length to scutellum length: 0.57–0.62; plica distance to propodeum length: 1.21–1.31.</p><!--PageBreak--><p>Fore wing length to breadth: 2–2.18; marginal vein length to stigmal vein length: 1.51–1.68; postmarginal vein length to stigmal vein length: 0.78–1.01.</p><p>Metafemur length to breadth: 3.27–4.47; metatibia length to breadth: 5.61–7.82; metatarsus length to metatibia length: 0.65–0.89.</p><p>Gaster length to breadth: 1.17–1.62; gaster length to mesosoma length: 0.82–1.11.</p></tp:treatment-sec><tp:treatment-sec sec-type="Description, male"><title>Description, male.</title><p><italic>Color</italic>: Head and mesosoma: bright green to blue-green with metallic luster; setae on head and mesosoma: whitish, inconspicuous; tegula: testaceous; setae on callus of propodeum: whitish.</p><p>Scape: testaceous; pedicel: testaceous, slightly infuscate dorsally; flagellum: testaceous, slightly infuscate dorsally.</p><p>Fore wing: hyaline; fore wing venation: testaceous; setae on fore wing: fuscous; hind wing: hyaline.</p><p>Coxae: green; trochanters: testaceous; femora: testaceous; tibiae: testaceous; tarsi: testaceous with fifth segment slightly infuscate; pretarsi: slightly infuscate.</p><p>Petiole: green with purplish tinge; gaster: green; gastral terga: one to three with an indistinct yellowish spot.</p><p><italic>Sculpture</italic>: Head in frontal view: finely reticulate with relatively high septae; clypeus: finely striate; area between clypeus and malar sulcus: meshes conspicuously enlarged (Fig. <xref ref-type="fig" rid="F2">2A</xref>).</p><fig id="F2" position="float" orientation="portrait"><label>Figure 2.</label><caption><p><bold>A</bold>, <bold>B</bold> <italic><tp:taxon-name><tp:taxon-name-part taxon-name-part-type="genus">Pteromalus</tp:taxon-name-part> <tp:taxon-name-part taxon-name-part-type="species">briani</tp:taxon-name-part></tp:taxon-name></italic> sp. n. paratype ♂, <bold>C</bold>–<bold>H</bold> <italic><tp:taxon-name><tp:taxon-name-part taxon-name-part-type="genus">Pteromalus</tp:taxon-name-part> <tp:taxon-name-part taxon-name-part-type="species">squamifer</tp:taxon-name-part></tp:taxon-name></italic> Thomson ♀, from Sweden. <bold>A</bold> head, ventral view <bold>B</bold> left antenna, outer aspect <bold>C</bold> gena, anterolateral view <bold>D</bold> head, dorsal view <bold>E</bold> mesoscutum, dorsal view <bold>F</bold> left metatibia, outer aspect <bold>G</bold> propodeum, dorsal view <bold>H</bold> gaster, dorsal view. Arrows mark important character states; scale bars 0.5 mm.</p></caption><graphic xmlns:xlink="http://www.w3.org/1999/xlink" xlink:href="zookeys-514-043-g002.jpg" position="float" orientation="portrait" xlink:type="simple" id="oo_47748.jpg"/></fig><p>Mesoscutum: finely reticulate, meshes rather high, areoles small and only moderately enlarged in posterior part of sclerite; scutellum: reticulate, meshes about as strong and coarse as on posterior part of mesoscutum, but with a narrow band of smaller areoles in anterior half of median longitudinal line; frenum: reticulate, meshes of similar size to those on scutellum; axilla: reticulate, about as strong as on central part of scutellum; prepectus upper triangular area: reticulate; upper mesepimeron: anteriorly smooth, posterior corner distinctly alutaceous; upper mesepisternum: reticulate, about as strong as on mesoscutum; metapleuron: reticulate, about as strong as on mesepisternum.</p><p>Pro- and mesocoxa: finely alutaceous, metacoxa: finely reticulate.</p><p>Median area of propodeum: evenly reticulate, as strong as on mesoscutum; inner corner of anterior plica: with a depression, weakly reticulate; nucha: reticulate, as strong as on median area of propodeum; callus of propodeum: reticulate; paraspiracular sulcus: reticulate with few transverse costulae.</p><p>Petiole in dorsal view: smooth; gastral terga: smooth and shining, sixth tergum and syntergum alutaceous.</p><p><italic>Shape and structure</italic>: Head in frontal view: subtrapezoid; gena in frontal view: rounded; temple in dorsal view: obtuse; forming an angle with occiput of: 120 degrees; occipital carina: absent; torulus position with respect to lower ocular line: distinctly above; lower face in lateral view: flat, receding with respect to upper face: weakly, forming an angle of: 35 degrees; scrobe: narrow, rather shallow; malar sulcus: superficial, but traceable; clypeus, anterior margin: widely and shallowly emarginate, without a median depression above emarginate edge; gena near mouth: terete; tentorial pit: distinctly visible; mouth extension: not conspicuously enlarged (Fig. <xref ref-type="fig" rid="F2">2A</xref>); mandibular formula: 4-4.</p><!--PageBreak--><!--PageBreak--><p>Antenna (Fig. <xref ref-type="fig" rid="F2">2B</xref>). Antennal formula: 11263; scape reaching: distinctly above level of vertex; flagellum: filiform; first anellus: strongly transverse; second anellus: strongly transverse; setae on flagellum: thickly clothed with setae standing out at an angle of 40 degrees, length of setae less than half the breadth of flagellar segments; number of rows of longitudinal sensilla on first funicular segment: 1, on sixth: 1.</p><p>Mesosoma in lateral view: moderately strongly bent; propodeum in lateral view sloping with respect to dorsal plane of mesoscutum and scutellum at an angle of: 50 degrees; pronotum breadth with respect to mesoscutum breadth: distinctly narrower; pronotum collar: horizontal, well defined, its length with respect to mesoscutum length: one sixth, its anterior margin: rounded edge; pronotum posterior margin: thin, shiny strip; notaulus: extremely superficial, hardly traceable, reaching: about half along mesoscutum; scutellum in lateral view: moderately convex; scutellum in posterior view: moderately convex; scutellum posterior margin projection: level of anterior margin of dorsellum; scutellum posterior margin in posterior view: narrowly emarginate in the middle; frenal line: finely indicated, especially on sides; prepectus upper triangular area: separated by a fine oblique carina; upper mesepimeron: strongly narrowing below, not reaching base of mesopleuron; anterior plica: bent inwards in anterior two fifths and strong; posterior plica: present, joining anterior plica; orientation of posterior plicae: almost parallel; median carina of propodeum: weakly indicated, irregular; nucha: elevated but not clearly differentiated from median area of propodeum; spiracle: oval, size: small, separated from anterior margin of propodeum by: shortest diameter; callus pilosity: numerous long setae; paraspiracular sulcus: narrow and deep.</p><p>Fore wing apex with respect to apex of gaster when folded back: distinctly exceeding; basal cell number of setae: 6; basal setal line: complete, with: 8 setae; cubital setal line: incomplete, with: 4 setae; costal cell pilosity on dorsal side: bare; costal cell pilosity on lower side: numerous setae in distal half and a complete setal line extending to base; speculum on upper side: bare, widely open below; fore wing disc: rather thickly pilose; marginal setae: present, short; stigma: subcircular, small; uncus: short.</p><p>Femora: moderately slender; metatibia: quite abruptly expanded before the middle; metacoxa pilosity, dorsally: bare.</p><p>Petiole in dorsal view: conical, in ventral view: open; gaster in dorsal view: ovate; gastral terga: weakly sunken.</p><p><italic>Length and body ratios</italic>: Body length: 2.7 mm; mesoscutum breadth: 682–684 µm.</p><p>Head breadth to height: 1.46–1.47; head breadth to length: 2.02–2.03; head breadth to mesoscutum breadth: 1.3; lower face height to head height: 0.59–0.6; POL to OOL: 0.89–0.96; eye height to breadth: 1.29–1.3; eye distance to height: 1.78; temple length to eye length: 0.39–0.43; malar space to eye height: 0.58–0.61.</p><p>Pedicel plus flagellum length to head breadth: 0.84; scape length to eye height: 0.97–0.98; scape length to breadth: 4.89–5.15; pedicel length to breadth: 1.37; pedicel length to first funicular segment length: 0.85–0.96; first funicular segment length to breadth: 1.27–1.57; sixth funicular segment length to breadth: 1.02–1.05; first funicular segment breadth to clava breadth: 0.91–0.98; clava length to breadth: 2.44–3.13.</p><!--PageBreak--><p>Mesosoma length to mesoscutum breadth: 1.63–1.64; mesoscutum breadth to length: 1.48–1.5; mesoscutum length to scutellum length: 1.08–1.12; propodeum length to scutellum length: 0.55–0.59; plica distance to propodeum length: 1.21–1.39.</p><p>Fore wing length to breadth: 2–2.02; marginal vein length to stigmal vein length: 1.39–1.56; postmarginal vein length to stigmal vein length: 0.84–0.93.</p><p>Metafemur length to breadth: 4.23–4.62; metatibia length to breadth: 7.16–7.35; metatarsus length to metatibia length: 0.72–0.74.</p><p>Gaster length to breadth: 1.68–1.71; gaster length to mesosoma length: 1–1.01.</p></tp:treatment-sec><tp:treatment-sec sec-type="Comment"><title>Comment.</title><p>Close examination of the expanded metatibia under a stereomicroscope did not reveal any distinctive characteristics compared to the “normal”, i.e. unexpanded, metatibia of the other <italic><tp:taxon-name><tp:taxon-name-part taxon-name-part-type="genus">Pteromalus</tp:taxon-name-part></tp:taxon-name></italic> species. It should be noted that for some of the specimens reared from <italic><tp:taxon-name><tp:taxon-name-part taxon-name-part-type="genus">Aglais</tp:taxon-name-part> <tp:taxon-name-part taxon-name-part-type="species">urticae</tp:taxon-name-part></tp:taxon-name></italic> the expansion is slightly less abrupt than shown in Fig. <xref ref-type="fig" rid="F1">1F</xref>.</p></tp:treatment-sec><tp:treatment-sec sec-type="Diagnosis"><title>Diagnosis.</title><p>The female of <italic><tp:taxon-name><tp:taxon-name-part taxon-name-part-type="genus">Pteromalus</tp:taxon-name-part> <tp:taxon-name-part taxon-name-part-type="species">briani</tp:taxon-name-part></tp:taxon-name></italic> sp. n. keys out in <xref ref-type="bibr" rid="B21">Graham (1969)</xref> via couplets 1, 2, 7–9, 11, 12, 14, 49, 52–57, 88–90 (alternatively couplets 49, 70, 72, 74, 78, 79, 84, 88–90) to <italic><tp:taxon-name><tp:taxon-name-part taxon-name-part-type="genus">Pteromalus</tp:taxon-name-part> <tp:taxon-name-part taxon-name-part-type="species">smaragdus</tp:taxon-name-part></tp:taxon-name></italic> Graham. The male keys out via couplets 1–3, 5, 7, 10, 11, 14–19, 40, 44, 45, 54–56, 65 to <italic><tp:taxon-name><tp:taxon-name-part taxon-name-part-type="genus">Pteromalus</tp:taxon-name-part> <tp:taxon-name-part taxon-name-part-type="species">semotus</tp:taxon-name-part></tp:taxon-name></italic> and <italic><tp:taxon-name><tp:taxon-name-part taxon-name-part-type="genus">Pteromalus</tp:taxon-name-part> <tp:taxon-name-part taxon-name-part-type="species">varians</tp:taxon-name-part></tp:taxon-name></italic> [sub <italic><tp:taxon-name><tp:taxon-name-part taxon-name-part-type="genus">Pteromalus</tp:taxon-name-part> <tp:taxon-name-part taxon-name-part-type="species">grandis</tp:taxon-name-part></tp:taxon-name></italic>]. The species belongs to a group of species with 4 teeth in both mandibles and a large reticulate nucha (i.e., to <italic><tp:taxon-name><tp:taxon-name-part taxon-name-part-type="genus">Pteromalus</tp:taxon-name-part></tp:taxon-name></italic> sensu stricto of <xref ref-type="bibr" rid="B21">Graham 1969</xref>). In this group it is most similar to <italic><tp:taxon-name><tp:taxon-name-part taxon-name-part-type="genus">Pteromalus</tp:taxon-name-part> <tp:taxon-name-part taxon-name-part-type="species">puparum</tp:taxon-name-part></tp:taxon-name></italic> and <italic><tp:taxon-name><tp:taxon-name-part taxon-name-part-type="genus">Pteromalus</tp:taxon-name-part> <tp:taxon-name-part taxon-name-part-type="species">squamifer</tp:taxon-name-part></tp:taxon-name></italic>, especially in the structure of the propodeum (compare Figs <xref ref-type="fig" rid="F1">1G</xref> and <xref ref-type="fig" rid="F2">2G</xref>). It is distinguished from those and all other species by the following combination of characters: female legs except coxae bright testaceous (Fig. <xref ref-type="fig" rid="F1">1F</xref>); reticulation between clypeus and malar sulcus with enlarged meshes (Fig. <xref ref-type="fig" rid="F1">1A</xref>, <xref ref-type="fig" rid="F2">2A</xref>); POL distinctly less than OOL (Fig. <xref ref-type="fig" rid="F1">1B</xref>); tentorial pit distinctly visible (Fig. <xref ref-type="fig" rid="F1">1A</xref>); antenna inserted high on face, lower edge of torulus above the middle between anterior margin of clypeus and anterior edge of anterior ocellus; mesoscutum with areoles small and only moderately enlarged in posterior part of sclerite (Fig. <xref ref-type="fig" rid="F1">1D</xref>); scutellum in lateral view moderately convex; metatibia quite abruptly expanded before the middle (Fig. <xref ref-type="fig" rid="F1">1F</xref>); female gaster obtusely pointed (Fig. <xref ref-type="fig" rid="F1">1H</xref>), usually less than 1.6 times as long as broad.</p><p>Below the most important differences are given for those species with which <italic><tp:taxon-name><tp:taxon-name-part taxon-name-part-type="genus">Pteromalus</tp:taxon-name-part> <tp:taxon-name-part taxon-name-part-type="species">briani</tp:taxon-name-part></tp:taxon-name></italic> sp. n. might be most easily confounded. Because of the difficulty to identify some of them, a rather large number of taxa either related to <italic><tp:taxon-name><tp:taxon-name-part taxon-name-part-type="genus">Pteromalus</tp:taxon-name-part> <tp:taxon-name-part taxon-name-part-type="species">puparum</tp:taxon-name-part></tp:taxon-name></italic> or with similar hosts (<tp:taxon-name><tp:taxon-name-part taxon-name-part-type="order">Lepidoptera</tp:taxon-name-part></tp:taxon-name>: <tp:taxon-name><tp:taxon-name-part taxon-name-part-type="family">Papilionidae</tp:taxon-name-part></tp:taxon-name>, <tp:taxon-name><tp:taxon-name-part taxon-name-part-type="family">Nymphalidae</tp:taxon-name-part></tp:taxon-name> or <tp:taxon-name><tp:taxon-name-part taxon-name-part-type="family">Pieridae</tp:taxon-name-part></tp:taxon-name>) has been considered.</p><p><italic><tp:taxon-name><tp:taxon-name-part taxon-name-part-type="genus">Pteromalus</tp:taxon-name-part> <tp:taxon-name-part taxon-name-part-type="species">apum</tp:taxon-name-part></tp:taxon-name></italic> (Retzius, 1783): female femora infuscate; reticulation between clypeus and malar sulcus without enlarged meshes; POL greater than OOL; tentorial pit indistinct; antenna inserted less high on face, lower edge of torulus below the middle between anterior margin of clypeus and anterior edge of anterior ocellus; mesoscutum with areoles small and only moderately enlarged in posterior part of sclerite; scutellum in lateral view flattened; metatibia gradually widening towards apex; female gaster acuminate, often more than 1.6 times as long as broad. Source of information: 2 ♀ 2 ♂ from Switzerland in NMBE (Baur 2517–2520), also compared with the key by <xref ref-type="bibr" rid="B3">Askew and Shaw (1997)</xref>.</p><!--PageBreak--><p><italic><tp:taxon-name><tp:taxon-name-part taxon-name-part-type="genus">Pteromalus</tp:taxon-name-part> <tp:taxon-name-part taxon-name-part-type="species">bifoveolatus</tp:taxon-name-part></tp:taxon-name></italic> (Förster, 1861): female femora infuscate; reticulation between clypeus and malar sulcus without enlarged meshes; POL slightly greater than OOL; tentorial pit indistinct; antenna high on face, lower edge of torulus at about the middle between anterior margin of clypeus and anterior edge of anterior ocellus; mesoscutum with areoles small and only moderately enlarged in posterior part of sclerite; scutellum in lateral view moderately convex; metatibia gradually widening towards apex; female gaster acuminate, often more than 1.6 times as long as broad. In addition, the male of <italic><tp:taxon-name><tp:taxon-name-part taxon-name-part-type="genus">Pteromalus</tp:taxon-name-part> <tp:taxon-name-part taxon-name-part-type="species">bifoveolatus</tp:taxon-name-part></tp:taxon-name></italic> is special in that the mouth is very wide, so that the malar space is much less than 0.1 times as long as eye height (0.58–0.61 in <italic><tp:taxon-name><tp:taxon-name-part taxon-name-part-type="genus">Pteromalus</tp:taxon-name-part> <tp:taxon-name-part taxon-name-part-type="species">briani</tp:taxon-name-part></tp:taxon-name></italic> sp. n.). Source of information: syntype ♂ in NHMV, 2 ♀ 2 ♂ (Baur 2521–2524) from Switzerland in NMBE.</p><p><italic><tp:taxon-name><tp:taxon-name-part taxon-name-part-type="genus">Pteromalus</tp:taxon-name-part> <tp:taxon-name-part taxon-name-part-type="species">cassotis</tp:taxon-name-part></tp:taxon-name></italic> Walker, 1847 (syn. <italic><tp:taxon-name><tp:taxon-name-part taxon-name-part-type="genus">Pteromalus</tp:taxon-name-part> <tp:taxon-name-part taxon-name-part-type="species">archippi</tp:taxon-name-part></tp:taxon-name></italic> Howard, 1889: 1891): female legs except coxae testaceous; reticulation between clypeus and malar sulcus without enlarged meshes; POL about as great as OOL; tentorial pit indistinct; antenna high on face, lower edge of torulus at about the middle between anterior margin of clypeus and anterior edge of anterior ocellus; mesoscutum with areoles small and only moderately enlarged in posterior part of sclerite; scutellum in lateral view moderately convex; metatibia gradually widening towards apex; female gaster acuminate, about 1.25 times as long as broad. Source of information: photographs of lectotype ♀ in BMNH, provided by N. Dale-Skey Papilloud; lectotype ♀ of <italic><tp:taxon-name><tp:taxon-name-part taxon-name-part-type="genus">Pteromalus</tp:taxon-name-part> <tp:taxon-name-part taxon-name-part-type="species">archippi</tp:taxon-name-part></tp:taxon-name></italic> in USNM.</p><p><italic><tp:taxon-name><tp:taxon-name-part taxon-name-part-type="genus">Pteromalus</tp:taxon-name-part> <tp:taxon-name-part taxon-name-part-type="species">fuscipes</tp:taxon-name-part></tp:taxon-name></italic> (Provancher, 1881): The lectotype is deposited in the Laval University, Quebec, Canada (<xref ref-type="bibr" rid="B35">Noyes 2015</xref>; Huber, pers. comm.), but was not available for examination. The original description (see <xref ref-type="bibr" rid="B38">Provancher 1881</xref>: 295) suggests a species with dark legs (“Pattes brunes” = legs brown), which naturally excludes an identity with <italic><tp:taxon-name><tp:taxon-name-part taxon-name-part-type="genus">Pteromalus</tp:taxon-name-part> <tp:taxon-name-part taxon-name-part-type="species">briani</tp:taxon-name-part></tp:taxon-name></italic> sp. n. <xref ref-type="bibr" rid="B13">Burks (1963</xref>: 1262) suggested that <italic><tp:taxon-name><tp:taxon-name-part taxon-name-part-type="genus">Pteromalus</tp:taxon-name-part> <tp:taxon-name-part taxon-name-part-type="species">fuscipes</tp:taxon-name-part></tp:taxon-name></italic> might be the same as <italic><tp:taxon-name><tp:taxon-name-part taxon-name-part-type="genus">Pteromalus</tp:taxon-name-part> <tp:taxon-name-part taxon-name-part-type="species">puparum</tp:taxon-name-part> <tp:taxon-name-part taxon-name-part-type="subspecies">vanessae</tp:taxon-name-part></tp:taxon-name></italic> (see also below).</p><p><italic><tp:taxon-name><tp:taxon-name-part taxon-name-part-type="genus">Pteromalus</tp:taxon-name-part> <tp:taxon-name-part taxon-name-part-type="species">luzonensis</tp:taxon-name-part></tp:taxon-name></italic> Gahan, 1925: female femora infuscate; reticulation between clypeus and malar sulcus without enlarged meshes; POL about as great as OOL; tentorial pit indistinct; antenna high on face, lower edge of torulus at about the middle between anterior margin of clypeus and anterior edge of anterior ocellus; mesoscutum with areoles small and only moderately enlarged in posterior part of sclerite; scutellum in lateral view moderately convex; metatibia gradually widening towards apex; female gaster obtusely pointed, 1.4–1.6 times as long as broad. Source of information: photographs of a syntype ♀ from Luzon, Mount Makiling, provided by the USNM <tp:taxon-name><tp:taxon-name-part taxon-name-part-type="superfamily">Chalcidoidea</tp:taxon-name-part></tp:taxon-name> type catalog. 5 ♀ 5 ♂ from Assam and Nepal, in BMNH, compared with the original description by <xref ref-type="bibr" rid="B18">Gahan (1925</xref>: 99–100).</p><p><italic><tp:taxon-name><tp:taxon-name-part taxon-name-part-type="genus">Pteromalus</tp:taxon-name-part> <tp:taxon-name-part taxon-name-part-type="species">melitaeae</tp:taxon-name-part></tp:taxon-name></italic> Dzhanokmen, 1998: female femora infuscate; reticulation between clypeus and malar sulcus without enlarged meshes; POL greater than OOL; tentorial pit indistinct; antenna less high on face, lower edge of torulus slightly below the middle between anterior margin of clypeus and anterior edge of anterior ocellus; mesoscutum with areoles small and only moderately enlarged in posterior part of sclerite; scutellum in lateral view moderately convex; metatibia gradually widening towards apex; female gaster acuminate, about 2.3 times as long as broad. Source of information: 2 ♀ from <!--PageBreak-->Switzerland in NMBE (Baur 2525, 2526), compared with a paratype 1 ♀ in BMNH and the English version of the original description by <xref ref-type="bibr" rid="B16">Dzhanokmen (1998)</xref>.</p><p><italic><tp:taxon-name><tp:taxon-name-part taxon-name-part-type="genus">Pteromalus</tp:taxon-name-part> <tp:taxon-name-part taxon-name-part-type="species">platensis</tp:taxon-name-part></tp:taxon-name></italic> Brèthes <italic>in</italic> Massini, 1913 (syn. <italic><tp:taxon-name><tp:taxon-name-part taxon-name-part-type="genus">Pteromalus</tp:taxon-name-part> <tp:taxon-name-part taxon-name-part-type="species">caridei</tp:taxon-name-part></tp:taxon-name></italic> Brèthes, 1913: 93, synonymized by <xref ref-type="bibr" rid="B15">De Santis 1967</xref>: 197): The name-bearing types are not available for examination (<xref ref-type="bibr" rid="B35">Noyes 2015</xref>). The descriptions of <italic><tp:taxon-name><tp:taxon-name-part taxon-name-part-type="genus">Pteromalus</tp:taxon-name-part> <tp:taxon-name-part taxon-name-part-type="species">platensis</tp:taxon-name-part></tp:taxon-name></italic> and <italic><tp:taxon-name><tp:taxon-name-part taxon-name-part-type="genus">Pteromalus</tp:taxon-name-part> <tp:taxon-name-part taxon-name-part-type="species">caridei</tp:taxon-name-part></tp:taxon-name></italic> (see <xref ref-type="bibr" rid="B30">Massini 1913</xref>: 517, <xref ref-type="bibr" rid="B12">Brèthes 1913</xref>: 93, and <xref ref-type="bibr" rid="B31">Massini and Brèthes 1918</xref>, 2. plate), suggest a species with dark femora close to <italic><tp:taxon-name><tp:taxon-name-part taxon-name-part-type="genus">Pteromalus</tp:taxon-name-part> <tp:taxon-name-part taxon-name-part-type="species">puparum</tp:taxon-name-part></tp:taxon-name></italic>, which thus excludes it from being the same as <italic><tp:taxon-name><tp:taxon-name-part taxon-name-part-type="genus">Pteromalus</tp:taxon-name-part> <tp:taxon-name-part taxon-name-part-type="species">briani</tp:taxon-name-part></tp:taxon-name></italic> sp. n.</p><p><italic><tp:taxon-name><tp:taxon-name-part taxon-name-part-type="genus">Pteromalus</tp:taxon-name-part> <tp:taxon-name-part taxon-name-part-type="species">platyphilus</tp:taxon-name-part></tp:taxon-name></italic> Walker, 1874: female femora infuscate; reticulation between clypeus and malar sulcus without enlarged meshes; POL greater than OOL; tentorial pit indistinct; antenna less high on face, lower edge of torulus distinctly below the middle between anterior margin of clypeus and anterior edge of anterior ocellus; mesoscutum with areoles small and only moderately enlarged in posterior part of sclerite; scutellum in lateral view moderately convex; metatibia gradually widening towards apex; female gaster obtusely pointed, about 1.3 times as long as broad. Source of information: 1 ♀ from Morocco in NMBE (Baur 2527), det. Z. Bouček 1996.</p><p><italic><tp:taxon-name><tp:taxon-name-part taxon-name-part-type="genus">Pteromalus</tp:taxon-name-part> <tp:taxon-name-part taxon-name-part-type="species">puparum</tp:taxon-name-part></tp:taxon-name></italic> (Linnaeus, 1758): female femora infuscate; reticulation between clypeus and malar sulcus without enlarged meshes; POL slightly greater than OOL; tentorial pit indistinct; antenna high on face, lower edge of torulus at about the middle between anterior margin of clypeus and anterior edge of anterior ocellus; mesoscutum with areoles small and only moderately enlarged in posterior part of sclerite; scutellum in lateral view moderately convex; metatibia gradually widening towards apex; female gaster obtusely pointed, rarely more than 1.6 times as long as broad. Source of information: 3 ♀ 2 ♂ from Switzerland in NMBE (Baur 2528–2531, 2549).</p><p><italic><tp:taxon-name><tp:taxon-name-part taxon-name-part-type="genus">Pteromalus</tp:taxon-name-part> <tp:taxon-name-part taxon-name-part-type="species">puparum</tp:taxon-name-part> <tp:taxon-name-part taxon-name-part-type="subspecies">vanessae</tp:taxon-name-part></tp:taxon-name></italic> Howard, 1889: <xref ref-type="bibr" rid="B24">Harris (1841</xref>: 220–221) originally proposed the specific name “Pteromalus vanessae” but without accompanying description. Hence it has to be considered as a nomen nudum (<xref ref-type="bibr" rid="B35">Noyes 2015</xref>). <xref ref-type="bibr" rid="B27">Howard (1889</xref>: 1891–1892) who gave a brief description based on material reared from <italic><tp:taxon-name><tp:taxon-name-part taxon-name-part-type="genus">Nymphalis</tp:taxon-name-part> <tp:taxon-name-part taxon-name-part-type="species">antiopa</tp:taxon-name-part></tp:taxon-name></italic> (Linnaeus, 1758) (sub <italic><tp:taxon-name><tp:taxon-name-part taxon-name-part-type="genus">Euvanessa</tp:taxon-name-part> <tp:taxon-name-part taxon-name-part-type="species">antiopa</tp:taxon-name-part></tp:taxon-name></italic>) and <italic><tp:taxon-name><tp:taxon-name-part taxon-name-part-type="genus">Polygonia</tp:taxon-name-part> <tp:taxon-name-part taxon-name-part-type="species">interrogationis</tp:taxon-name-part></tp:taxon-name></italic> (Fabricius, 1798) (both <tp:taxon-name><tp:taxon-name-part taxon-name-part-type="order">Lepidoptera</tp:taxon-name-part></tp:taxon-name>: <tp:taxon-name><tp:taxon-name-part taxon-name-part-type="family">Nymphalidae</tp:taxon-name-part></tp:taxon-name>), eventually made the name available. The whereabouts of the syntypes is unknown (<xref ref-type="bibr" rid="B35">Noyes 2015</xref>) and they thus could not be checked. However, <xref ref-type="bibr" rid="B27">Howard (1889)</xref> evidently considered <italic><tp:taxon-name><tp:taxon-name-part taxon-name-part-type="genus">Pteromalus</tp:taxon-name-part> <tp:taxon-name-part taxon-name-part-type="species">puparum</tp:taxon-name-part> <tp:taxon-name-part taxon-name-part-type="subspecies">vanessae</tp:taxon-name-part></tp:taxon-name></italic> to be only a larger and darker variety of <italic><tp:taxon-name><tp:taxon-name-part taxon-name-part-type="genus">Pteromalus</tp:taxon-name-part> <tp:taxon-name-part taxon-name-part-type="species">puparum</tp:taxon-name-part></tp:taxon-name></italic>, of which he gave a redescription (p. 1890). The latter is said to have dark legs, which differentiates the species from <italic><tp:taxon-name><tp:taxon-name-part taxon-name-part-type="genus">Pteromalus</tp:taxon-name-part> <tp:taxon-name-part taxon-name-part-type="species">archippi</tp:taxon-name-part></tp:taxon-name></italic> (= <italic><tp:taxon-name><tp:taxon-name-part taxon-name-part-type="genus">Pteromalus</tp:taxon-name-part> <tp:taxon-name-part taxon-name-part-type="species">cassotis</tp:taxon-name-part></tp:taxon-name></italic>, see above) with pale legs described by Howard in the same paper (p. 1891). Therefore, <italic><tp:taxon-name><tp:taxon-name-part taxon-name-part-type="genus">Pteromalus</tp:taxon-name-part> <tp:taxon-name-part taxon-name-part-type="species">puparum</tp:taxon-name-part> <tp:taxon-name-part taxon-name-part-type="subspecies">vanessae</tp:taxon-name-part></tp:taxon-name></italic> also must have dark legs, which clearly separates it from <italic><tp:taxon-name><tp:taxon-name-part taxon-name-part-type="genus">Pteromalus</tp:taxon-name-part> <tp:taxon-name-part taxon-name-part-type="species">briani</tp:taxon-name-part></tp:taxon-name></italic> sp. n.</p><p><italic><tp:taxon-name><tp:taxon-name-part taxon-name-part-type="genus">Pteromalus</tp:taxon-name-part> <tp:taxon-name-part taxon-name-part-type="species">semotus</tp:taxon-name-part></tp:taxon-name></italic> (Walker, 1834): female femora infuscate; reticulation between clypeus and malar sulcus without enlarged meshes; POL distinctly greater than OOL; tentorial pits indistinct; antenna less high on face, lower edge of torulus slightly below the middle between anterior margin of clypeus and anterior edge of anterior ocellus; mesoscutum with areoles small and only moderately enlarged in posterior part of sclerite; scutellum in lateral view moderately convex; metatibia gradually widening towards apex; female gaster <!--PageBreak-->acuminate, distinctly more than twice as long as broad. Source of information: 1 ♀ from Switzerland in NMBE (Baur 2532), compared with the lectotype ♀ in BMNH.</p><p><italic><tp:taxon-name><tp:taxon-name-part taxon-name-part-type="genus">Pteromalus</tp:taxon-name-part> <tp:taxon-name-part taxon-name-part-type="species">smaragdus</tp:taxon-name-part></tp:taxon-name></italic> Graham, 1969: female legs except coxae bright testaceous [this is in contrast to the original description, where it is stated on p. 494 that the legs have the same color as <italic><tp:taxon-name><tp:taxon-name-part taxon-name-part-type="genus">Pteromalus</tp:taxon-name-part> <tp:taxon-name-part taxon-name-part-type="species">procerus</tp:taxon-name-part></tp:taxon-name></italic> (Graham, 1969) which is said to have the femora infuscate (p. 493)]; reticulation between clypeus and malar sulcus without enlarged meshes; POL slightly greater than OOL; tentorial pit indistinct; antenna high on face, lower edge of torulus at about the middle between anterior margin of clypeus and anterior edge of anterior ocellus; mesoscutum with areoles small and only moderately enlarged in posterior part of sclerite; scutellum in lateral view moderately convex; metatibia gradually widening towards apex; female gaster acuminate, about 1.3 times as long as broad. Source of information: photographs of holotype ♀ in BMNH, provided by N. Dale-Skey Papilloud.</p><p><italic><tp:taxon-name><tp:taxon-name-part taxon-name-part-type="genus">Pteromalus</tp:taxon-name-part> <tp:taxon-name-part taxon-name-part-type="species">squamifer</tp:taxon-name-part></tp:taxon-name></italic> (Thomson, 1878): female legs except coxae testaceous (Fig. <xref ref-type="fig" rid="F2">2F</xref>); reticulation between clypeus and malar sulcus without enlarged meshes (Fig. <xref ref-type="fig" rid="F2">2C</xref>); POL slightly less than OOL (Fig. <xref ref-type="fig" rid="F2">2D</xref>); tentorial pit indistinct (Fig. <xref ref-type="fig" rid="F2">2C</xref>); antenna high on face, lower edge of torulus at about the middle between anterior margin of clypeus and anterior edge of anterior ocellus; mesoscutum with areoles large and rather strongly enlarged in posterior part of sclerite (Fig. <xref ref-type="fig" rid="F2">2E</xref>); scutellum in lateral view moderately convex; metatibia gradually widening towards apex (Fig. <xref ref-type="fig" rid="F2">2F</xref>); female gaster acuminate (Fig. <xref ref-type="fig" rid="F2">2H</xref>), 1.55–1.6 times as long as broad. As in <italic><tp:taxon-name><tp:taxon-name-part taxon-name-part-type="genus">Pteromalus</tp:taxon-name-part> <tp:taxon-name-part taxon-name-part-type="species">bifoveolatus</tp:taxon-name-part></tp:taxon-name></italic>, the male has the mouth very large (see <xref ref-type="bibr" rid="B21">Graham 1969</xref>: 399, figure 338) and malar space much less than 0.1 times as long as eye height (0.58–0.61 in male <italic><tp:taxon-name><tp:taxon-name-part taxon-name-part-type="genus">Pteromalus</tp:taxon-name-part> <tp:taxon-name-part taxon-name-part-type="species">briani</tp:taxon-name-part></tp:taxon-name></italic> sp. n., Fig. <xref ref-type="fig" rid="F2">2A</xref>). Source of information: photographs of lectotype ♀ in LUZM, provided by C. Hansson; 1 ♀ from Italy in NMBE (Baur 2533) and 4 ♀ from Sweden in BMNH (Baur 2545–2548). It should be noted that in the key of <xref ref-type="bibr" rid="B21">Graham (1969</xref>: 513–514) couplet 91 to <italic><tp:taxon-name><tp:taxon-name-part taxon-name-part-type="genus">Pteromalus</tp:taxon-name-part> <tp:taxon-name-part taxon-name-part-type="species">squamifer</tp:taxon-name-part></tp:taxon-name></italic> might be misleading, in that he stated “temples about two thirds as long as eyes”. In fact, my measurements on a photograph as well as on the other specimens showed that the temple is at most 0.6 times as long as the eye (Fig. <xref ref-type="fig" rid="F1">1C</xref>). This value is also strongly depending on how the head is positioned. In another photograph after re-positioning of the same specimen, the ratio was only 0.5!</p><p><italic><tp:taxon-name><tp:taxon-name-part taxon-name-part-type="genus">Pteromalus</tp:taxon-name-part> <tp:taxon-name-part taxon-name-part-type="species">varians</tp:taxon-name-part></tp:taxon-name></italic> (Spinola, 1808): female femora varying from infuscate to testaceous; reticulation between clypeus and malar sulcus without enlarged meshes; POL distinctly greater than OOL; tentorial pits indistinct; antenna high on face, lower edge of torulus at about the middle between anterior margin of clypeus and anterior edge of anterior ocellus; mesoscutum with areoles small and only moderately enlarged in posterior part of sclerite; scutellum in lateral view moderately convex; metatibia gradually widening towards apex; female gaster acuminate, distinctly more than twice as long as broad. Source of information: 4 ♀ 1 ♂ from France, Moldavia, and Switzerland in NMBE (Baur 2534–2539), compared with lectotypes of synonyms of <italic><tp:taxon-name><tp:taxon-name-part taxon-name-part-type="genus">Pteromalus</tp:taxon-name-part> <tp:taxon-name-part taxon-name-part-type="species">varians</tp:taxon-name-part></tp:taxon-name></italic>, that is, ♀ <italic><tp:taxon-name><tp:taxon-name-part taxon-name-part-type="genus">Pteromalus</tp:taxon-name-part> <tp:taxon-name-part taxon-name-part-type="species">grandis</tp:taxon-name-part></tp:taxon-name></italic> Walker, 1835 and ♀ <italic><tp:taxon-name><tp:taxon-name-part taxon-name-part-type="genus">Pteromalus</tp:taxon-name-part> <tp:taxon-name-part taxon-name-part-type="species">latipennis</tp:taxon-name-part></tp:taxon-name></italic> Walker, 1835 in BMNH.</p><p><italic><tp:taxon-name><tp:taxon-name-part taxon-name-part-type="genus">Pteromalus</tp:taxon-name-part> <tp:taxon-name-part taxon-name-part-type="species">vopiscus</tp:taxon-name-part></tp:taxon-name></italic> Walker, 1839: female femora infuscate; reticulation between clypeus and malar sulcus without enlarged meshes; POL slightly greater than OOL; tentorial pit indistinct; antenna high on face, lower edge of torulus at about the middle between an<!--PageBreak-->terior margin of clypeus and anterior edge of anterior ocellus; mesoscutum with areoles small and only moderately enlarged in posterior part of sclerite; scutellum in lateral view moderately convex; metatibia gradually widening towards apex; female gaster acuminate, often more than 1.6 times as long as broad. Source of information: 2 ♀ from Switzerland, in NMBE (Baur 2540, 2541). Identification originally based on Graham’s (1995) redescription of the species, however, the specimens were later also compared with specimens from Southern France in BMNH identified by Graham himself.</p></tp:treatment-sec><tp:treatment-sec sec-type="Etymology"><title>Etymology.</title><p>Following the suggestion of the collector of the new species, Jacqueline Grosjean, <italic><tp:taxon-name><tp:taxon-name-part taxon-name-part-type="genus">Pteromalus</tp:taxon-name-part> <tp:taxon-name-part taxon-name-part-type="species">briani</tp:taxon-name-part></tp:taxon-name></italic> sp. n. is named after Brian Jones, since the <italic><tp:taxon-name><tp:taxon-name-part taxon-name-part-type="genus">Vanessa</tp:taxon-name-part> <tp:taxon-name-part taxon-name-part-type="species">atalanta</tp:taxon-name-part></tp:taxon-name></italic> pupa was collected on his birthday. The name “briani” is a noun in the genitive case and need not agree in gender with the generic name.</p></tp:treatment-sec><tp:treatment-sec sec-type="Biology"><title>Biology.</title><p><italic><tp:taxon-name><tp:taxon-name-part taxon-name-part-type="genus">Pteromalus</tp:taxon-name-part> <tp:taxon-name-part taxon-name-part-type="species">briani</tp:taxon-name-part></tp:taxon-name></italic> sp. n. is a gregarious, primary endoparasitoid of pupae of <tp:taxon-name><tp:taxon-name-part taxon-name-part-type="family">Nymphalidae</tp:taxon-name-part></tp:taxon-name> (<tp:taxon-name><tp:taxon-name-part taxon-name-part-type="order">Lepidoptera</tp:taxon-name-part></tp:taxon-name>). Currently, <italic><tp:taxon-name><tp:taxon-name-part taxon-name-part-type="genus">Vanessa</tp:taxon-name-part> <tp:taxon-name-part taxon-name-part-type="species">atalanta</tp:taxon-name-part></tp:taxon-name></italic> and <italic><tp:taxon-name><tp:taxon-name-part taxon-name-part-type="genus">Aglais</tp:taxon-name-part> <tp:taxon-name-part taxon-name-part-type="species">urticae</tp:taxon-name-part></tp:taxon-name></italic> are known as hosts but the species is likely to attack pupae of other nymphalids or possibly of related families. About 58–60 specimens emerged from the overwintering pupa of <italic><tp:taxon-name><tp:taxon-name-part taxon-name-part-type="genus">Vanessa</tp:taxon-name-part> <tp:taxon-name-part taxon-name-part-type="species">atalanta</tp:taxon-name-part></tp:taxon-name></italic> (only 51 ♀, 2 ♂ preserved). According to Rahel Schnidrig (pers. com.) about 40–50 specimens emerged from the pupa of <italic><tp:taxon-name><tp:taxon-name-part taxon-name-part-type="genus">Aglais</tp:taxon-name-part> <tp:taxon-name-part taxon-name-part-type="species">urticae</tp:taxon-name-part></tp:taxon-name></italic> but only 6 ♀ were preserved. The investigation of Schnidrig suggests a koinobiont life history strategy, because the host was collected in an early larval stage (body length 2.5 mm), which was afterwards protected from further parasitization during captive rearing.</p></tp:treatment-sec><ref-list><ref id="B21"><mixed-citation xmlns:xlink="http://www.w3.org/1999/xlink" xlink:type="simple"><person-group><name name-style="western"><surname>Graham</surname><given-names>MWR de V</given-names></name></person-group> (<year>1969</year>) <article-title>The <tp:taxon-name><tp:taxon-name-part taxon-name-part-type="family">Pteromalidae</tp:taxon-name-part></tp:taxon-name> of North-Western Europe.</article-title> <source>Bulletin of the British Museum (Natural History), Entomology</source>, <supplement>Supplement</supplement> <volume>16</volume>: <fpage>1</fpage>–<lpage>908</lpage>. </mixed-citation></ref><ref id="B3"><mixed-citation xmlns:xlink="http://www.w3.org/1999/xlink" xlink:type="simple"><person-group><name name-style="western"><surname>Askew</surname><given-names>RR</given-names></name><name name-style="western"><surname>Shaw</surname><given-names>MR</given-names></name></person-group> (<year>1997</year>) <article-title><tp:taxon-name><tp:taxon-name-part taxon-name-part-type="genus">Pteromalus</tp:taxon-name-part> <tp:taxon-name-part taxon-name-part-type="species">apum</tp:taxon-name-part></tp:taxon-name> (Retzius) and other pteromalid (Hym.) primary parasitoids of butterfly pupae in Western Europe, with a key.</article-title> <source>Entomologist’s Monthly Magazine</source> <volume>133</volume>: <fpage>67</fpage>–<lpage>72</lpage>. </mixed-citation></ref><ref id="B35"><mixed-citation xmlns:xlink="http://www.w3.org/1999/xlink" xlink:type="simple"><person-group><name name-style="western"><surname>Noyes</surname><given-names>JS</given-names></name></person-group> (<year>2015</year>) <source>Universal <tp:taxon-name><tp:taxon-name-part taxon-name-part-type="superfamily">Chalcidoidea</tp:taxon-name-part></tp:taxon-name> Database</source>. Available from: <ext-link ext-link-type="uri" xlink:href="http://www.nhm.ac.uk/chalcidoids" xlink:type="simple">http://www.nhm.ac.uk/chalcidoids</ext-link> [<date-in-citation content-type="access-date">April 25, 2015</date-in-citation>] </mixed-citation></ref><ref id="B38"><mixed-citation xmlns:xlink="http://www.w3.org/1999/xlink" xlink:type="simple"><person-group><name name-style="western"><surname>Provancher</surname><given-names>AL</given-names></name></person-group> (<year>1881</year>) <article-title>Faune Canadienne. Les Insectes - Hyménoptères. VIII. Pteromaliens.</article-title> <source>Naturaliste Canadien</source> <volume>12</volume>: <fpage>293</fpage>–<lpage>297</lpage>. </mixed-citation></ref><ref id="B13"><mixed-citation xmlns:xlink="http://www.w3.org/1999/xlink" xlink:type="simple"><person-group><name name-style="western"><surname>Burks</surname><given-names>BD</given-names></name></person-group> (<year>1963</year>) <article-title>The Provancher species of <tp:taxon-name><tp:taxon-name-part taxon-name-part-type="superfamily">Chalcidoidea</tp:taxon-name-part></tp:taxon-name> (<tp:taxon-name><tp:taxon-name-part taxon-name-part-type="order">Hymenoptera</tp:taxon-name-part></tp:taxon-name>).</article-title> <source>The Canadian Entomologist</source> <volume>95</volume>: <fpage>1254</fpage>–<lpage>1263</lpage>. doi: <ext-link ext-link-type="doi" xlink:href="10.4039/Ent951254-12" xlink:type="simple">10.4039/Ent951254-12</ext-link> </mixed-citation></ref><ref id="B18"><mixed-citation xmlns:xlink="http://www.w3.org/1999/xlink" xlink:type="simple"><person-group><name name-style="western"><surname>Gahan</surname><given-names>AB</given-names></name></person-group> (<year>1925</year>) <article-title>A second lot of parasitic hymenoptera from the philippines.</article-title> <source>Philippine Journal of Science</source> <volume>27</volume>: <fpage>83</fpage>–<lpage>109</lpage>, 1 plate. </mixed-citation></ref><ref id="B16"><mixed-citation xmlns:xlink="http://www.w3.org/1999/xlink" xlink:type="simple"><person-group><name name-style="western"><surname>Dzhanokmen</surname><given-names>KA</given-names></name></person-group> (<year>1998</year>) <article-title>A review of pteromalids of the genus <tp:taxon-name><tp:taxon-name-part taxon-name-part-type="genus">Pteromalus</tp:taxon-name-part></tp:taxon-name> Swederus (<tp:taxon-name><tp:taxon-name-part taxon-name-part-type="order">Hymenoptera</tp:taxon-name-part></tp:taxon-name>, <tp:taxon-name><tp:taxon-name-part taxon-name-part-type="family">Pteromalidae</tp:taxon-name-part></tp:taxon-name>) of Kazakhstan. I.</article-title> <source>Entomologicheskoe Obozrenie</source> <volume>77</volume>(<issue>2</issue>): <fpage>483</fpage>–<lpage>495</lpage>. [In Russian] </mixed-citation></ref><ref id="B15"><mixed-citation xmlns:xlink="http://www.w3.org/1999/xlink" xlink:type="simple"><person-group><name name-style="western"><surname>De Santis</surname><given-names>L</given-names></name></person-group> (<year>1967</year>) <source>Catálogo de los Himenópteros Argentinos de la Serie <tp:taxon-name><tp:taxon-name-part taxon-name-part-type="above-genus">Parasitica</tp:taxon-name-part></tp:taxon-name>, incluyendo <tp:taxon-name><tp:taxon-name-part taxon-name-part-type="superfamily">Bethyloidea</tp:taxon-name-part></tp:taxon-name>.</source> <publisher-name>Comision de Investigacion Cientifica</publisher-name>, <publisher-loc>La Plata</publisher-loc>, <size units="page">337 pp</size>. </mixed-citation></ref><ref id="B30"><mixed-citation xmlns:xlink="http://www.w3.org/1999/xlink" xlink:type="simple"><person-group><name name-style="western"><surname>Massini</surname><given-names>PC</given-names></name></person-group> (<year>1913</year>) <article-title><italic><tp:taxon-name><tp:taxon-name-part taxon-name-part-type="genus">Pteromalus</tp:taxon-name-part> <tp:taxon-name-part taxon-name-part-type="species">platensis</tp:taxon-name-part></tp:taxon-name></italic>. Un enemigo del gusano de los naranjos. Su clasificación y utilización biológica en defensa de los naranjales.</article-title> <source>Revista Zootécnica, Buenos Aires</source> <volume>4</volume>: <fpage>514</fpage>–<lpage>518</lpage>, 1 plate. </mixed-citation></ref><ref id="B12"><mixed-citation xmlns:xlink="http://www.w3.org/1999/xlink" xlink:type="simple"><person-group><name name-style="western"><surname>Brèthes</surname><given-names>J</given-names></name></person-group> (<year>1913</year>) <article-title>Himenópteros de la América Meridional.</article-title> <source>Anales del Museo Nacional de Historia Natural de Buenos Aires</source> <volume>24</volume>: <fpage>35</fpage>–<lpage>165</lpage>. </mixed-citation></ref><ref id="B31"><mixed-citation xmlns:xlink="http://www.w3.org/1999/xlink" xlink:type="simple"><person-group><name name-style="western"><surname>Massini</surname><given-names>PC</given-names></name><name name-style="western"><surname>Brèthes</surname><given-names>J</given-names></name></person-group> (<year>1918</year>) <article-title>El gusano de los naranjos. Su enemigo natural Pteromalus caridei Brèthes. Su clasificación y utilización biologica en defensa de la naranjales.</article-title> <source>Anales Sociedad Rural Argentina</source> <volume>52</volume>: <fpage>73</fpage>–<lpage>76</lpage>, 2 plates. </mixed-citation></ref><ref id="B24"><mixed-citation xmlns:xlink="http://www.w3.org/1999/xlink" xlink:type="simple"><person-group><name name-style="western"><surname>Harris</surname><given-names>TW</given-names></name></person-group> (<year>1841</year>) <source>A report on the insects of Massachusetts injurious to vegetation</source>. <publisher-name>Folsom, Wells and Thurston</publisher-name>, <publisher-loc>Cambridge, Massachusetts, USA</publisher-loc>, <size units="page">vii + 459 pp</size>. </mixed-citation></ref><ref id="B27"><mixed-citation xmlns:xlink="http://www.w3.org/1999/xlink" xlink:type="simple"><person-group><name name-style="western"><surname>Howard</surname><given-names>LO</given-names></name></person-group> (<year>1889</year>) <chapter-title>The Hymenopterous parasites of North American Butterflies including a section upon the miscogasters by C. V. Riley.</chapter-title> In: <person-group><name name-style="western"><surname>Scudder</surname><given-names>SH</given-names></name></person-group>. <source>The Butterflies of the Eastern United States and Canada, with special reference to New England</source> <volume>3</volume>. <publisher-name>Cambridge, Mass.</publisher-name>, <publisher-loc>USA</publisher-loc> 1775-1957: 2–4. </mixed-citation></ref></ref-list></tp:taxon-treatment>
